# Supplementary material for: Preliminary Assessment of the Anti-inflammatory Activity of New Structural Honokiol Analogs with a 4′-O-(2-Fluoroethyl) Moiety and the Potential of Their 18F-Labeled Derivatives for Neuroinflammation Imaging
Source: Molecules. 2021 Nov 1;26(21):6630. doi: 10.3390/molecules26216630 (PMC8587714; doi:10.3390/molecules26216630)
Supplement: Supplementary file 1 [file molecules-26-06630-s001.zip]

Archive with 1 entries (1 files):
- molecules-1431165-supplementary.pdf
